# Supplementary material for: Daily Steps During Nutritional Lifestyle Modification Programs for Obesity Management: A Systematic Review and Meta-Analysis
Source: Int J Environ Res Public Health. 2026 Apr 17;23(4):522. doi: 10.3390/ijerph23040522 (PMC13116791; doi:10.3390/ijerph23040522)
Supplement: Supplementary file 1 [file ijerph-23-00522-s001.zip]

Archive with 3 entries (2 files):
- ijerph-4170981-supplementary/
- ijerph-4170981-supplementary/ijerph-4170981-supplementary-File S1.pdf
- ijerph-4170981-supplementary/ijerph-4170981-supplementary.pdf
